# Supplementary material for: From Anti-PD-1/PD-L1 to CTLA-4 and to MUC1—Is the Better Response to Treatment in Smokers of Cancer Patients Drug Specific?
Source: J Pers Med. 2021 Sep 13;11(9):914. doi: 10.3390/jpm11090914 (PMC8471889; doi:10.3390/jpm11090914)
Supplement: Supplementary file 1 [file jpm-11-00914-s001.zip]

Archive with 1 entries (1 files):
- jpm-1311393-supplementary.pdf
